# Supplementary material for: Gene signature predicting recurrence in oral squamous cell carcinoma is characterized by increased oxidative phosphorylation
Source: Mol Oncol. 2022 Nov 23;17(1):134–49. doi: 10.1002/1878-0261.13328 (PMC9812830; doi:10.1002/1878-0261.13328)
Supplement: Supplementary file 6 — Table S1. ORGS genes and OXPHOS related genes are listed. [file MOL2-17-134-s008.xlsx]

## Sheet: ORGS gene list
GeneID	z.score	p.value	cox.value	coefficient	CI.Lower	CI.Upper	fdr	Mean.exprValues
TMEM14C	4.113	0	2.18	0.779	1.504	3.16	0.317946	10.419
ZC3H7B	-3.586	0	0.482	-0.729	0.324	0.718	0.463581	11.248
TMEM14B	4.048	0	1.993	0.69	1.427	2.783	0.317946	9.358
ALG5	3.61	0	2.325	0.844	1.47	3.675	0.463581	8.967
NDUFA4	3.739	0	1.927	0.656	1.366	2.718	0.463581	11.024
PSMA2	3.666	0	2.233	0.803	1.453	3.43	0.463581	11.518
STARD3	4.15	0	1.989	0.687	1.437	2.751	0.317946	10.099
COQ5	3.634	0	2.283	0.826	1.463	3.564	0.463581	8.788
PCDHA9	3.926	0	1.905	0.644	1.381	2.628	0.399175	0.279
MYH9	-3.492	0	0.54	-0.617	0.382	0.763	0.463581	15.413
PLXNA1	-3.58	0	0.51	-0.673	0.353	0.737	0.463581	12.133
ENOSF1	3.319	0.001	1.883	0.633	1.296	2.736	0.463581	8.247
PHRF1	-3.374	0.001	0.532	-0.632	0.368	0.767	0.463581	10.715
RPA3	3.229	0.001	1.63	0.489	1.212	2.193	0.463581	8.626
H2AFV	3.205	0.001	2.041	0.713	1.319	3.157	0.463581	11.431
C7orf30	3.208	0.001	1.845	0.612	1.269	2.682	0.463581	8.636
PPIA	3.277	0.001	1.879	0.631	1.288	2.739	0.463581	12.543
BCL9L	-3.332	0.001	0.581	-0.542	0.423	0.8	0.463581	11.419
PPIAL4G	3.256	0.001	1.734	0.551	1.245	2.416	0.463581	4.516
C5orf44	3.248	0.001	2.141	0.761	1.352	3.389	0.463581	8.384
DPH5	3.279	0.001	2.018	0.702	1.326	3.07	0.463581	8.333
PLA2R1	-3.306	0.001	0.751	-0.286	0.634	0.89	0.463581	8.301
LYRM1	3.355	0.001	1.835	0.607	1.287	2.616	0.463581	8.196
SMOX	-3.472	0.001	0.622	-0.474	0.476	0.813	0.463581	9.183
DRAM2	3.271	0.001	2.074	0.73	1.34	3.211	0.463581	9.155
SIRPA	-3.202	0.001	0.66	-0.415	0.512	0.851	0.463581	11.259
SDHC	3.269	0.001	2.508	0.919	1.445	4.352	0.463581	10.967
PLXNB2	-3.347	0.001	0.58	-0.545	0.421	0.798	0.463581	13.028
SDHB	3.383	0.001	2.77	1.019	1.535	4.998	0.463581	10.591
MICALL1	-3.201	0.001	0.548	-0.601	0.379	0.792	0.463581	12.139
ETFA	3.326	0.001	2.368	0.862	1.425	3.936	0.463581	10.549
TFE3	-3.263	0.001	0.436	-0.831	0.265	0.718	0.463581	10.638
TRIM17	-3.234	0.001	0.803	-0.22	0.703	0.917	0.463581	3.374
LOC729603	-3.222	0.001	0.614	-0.488	0.456	0.826	0.463581	5.005
LSM5	3.458	0.001	1.794	0.585	1.288	2.499	0.463581	9.35
CYC1	3.27	0.001	1.837	0.608	1.276	2.645	0.463581	11.637
POP4	3.214	0.001	1.805	0.591	1.259	2.588	0.463581	9.332
MNT	-3.21	0.001	0.5	-0.694	0.327	0.763	0.463581	9.663
RPS15A	3.327	0.001	1.675	0.516	1.236	2.27	0.463581	13.114
AUTS2	-3.185	0.001	0.63	-0.463	0.474	0.837	0.463581	9.55
TNKS1BP1	-3.358	0.001	0.533	-0.629	0.369	0.77	0.463581	13.196
WDR81	-3.447	0.001	0.505	-0.684	0.342	0.745	0.463581	10.049
ADAMTS4	-3.294	0.001	0.711	-0.34	0.581	0.871	0.463581	8.923
LOC728554	3.328	0.001	1.558	0.443	1.2	2.023	0.463581	8.717
LETM1	-3.229	0.001	0.466	-0.765	0.293	0.74	0.463581	10.811
WIZ	-3.444	0.001	0.413	-0.883	0.25	0.683	0.463581	10.509
BTBD9	-3.258	0.001	0.556	-0.587	0.391	0.792	0.463581	8.5
SLC35D2	3.115	0.002	2.081	0.733	1.312	3.3	0.463581	8.539
GGCT	3.144	0.002	1.855	0.618	1.262	2.726	0.463581	10.364
KIAA1199	-3.035	0.002	0.79	-0.236	0.678	0.92	0.463581	9.044
TSHZ2	-3.152	0.002	0.769	-0.263	0.653	0.905	0.463581	6.344
SNORA67	3.077	0.002	1.683	0.521	1.208	2.345	0.463581	0.468
ATP5J	3.076	0.002	1.879	0.631	1.257	2.809	0.463581	10.386
SKA2	3.091	0.002	1.93	0.657	1.272	2.927	0.463581	9.728
ATP5O	3.026	0.002	1.636	0.492	1.189	2.25	0.463581	11.249
RPS18	3.027	0.002	1.6	0.47	1.18	2.17	0.463581	13.721
COX5A	3.026	0.002	1.757	0.563	1.22	2.531	0.463581	10.612
UQCRFS1	3.084	0.002	1.69	0.525	1.211	2.36	0.463581	10.718
NUDT13	3.104	0.002	1.533	0.427	1.17	2.008	0.463581	4.162
RPS29	3.133	0.002	1.462	0.38	1.153	1.854	0.463581	12.261
EXOSC8	3.13	0.002	1.854	0.617	1.259	2.728	0.463581	8.477
SEC11A	3.13	0.002	2.341	0.85	1.374	3.986	0.463581	10.911
SLC7A8	-3.132	0.002	0.769	-0.263	0.652	0.906	0.463581	11.883
TOMM7	3.141	0.002	1.566	0.449	1.184	2.072	0.463581	10.64
CDRT15P	-3.107	0.002	0.697	-0.361	0.555	0.875	0.463581	2.659
HBXIP	3.041	0.002	1.853	0.617	1.245	2.758	0.463581	9.901
CACNA1A	-3.152	0.002	0.743	-0.298	0.617	0.894	0.463581	4.011
TMEM30A	-3.094	0.002	0.497	-0.699	0.319	0.774	0.463581	11.678
PRR12	-3.147	0.002	0.571	-0.561	0.403	0.809	0.463581	10.069
GPR176	-3.06	0.002	0.808	-0.213	0.705	0.926	0.463581	7.213
ANAPC16	3.04	0.002	1.908	0.646	1.258	2.894	0.463581	10.454
SPCS1	3.16	0.002	2.296	0.831	1.371	3.846	0.463581	10.321
TCF20	-3.138	0.002	0.547	-0.602	0.376	0.798	0.463581	10.761
SLC6A15	-3.081	0.002	0.869	-0.141	0.794	0.95	0.463581	7.903
TMEM184B	-3.037	0.002	0.509	-0.676	0.329	0.787	0.463581	11.234
GET4	3.112	0.002	1.794	0.585	1.242	2.593	0.463581	9.915
IGLON5	-3.15	0.002	0.71	-0.343	0.573	0.878	0.463581	4.276
RPL23	3.043	0.002	1.701	0.532	1.208	2.396	0.463581	13.284
COMMD3	3.039	0.002	1.879	0.631	1.251	2.822	0.463581	8.832
WDR41	3.096	0.002	2.47	0.904	1.393	4.38	0.463581	9.263
EFR3B	-3.034	0.002	0.797	-0.227	0.689	0.923	0.463581	5.805
BZW2	3.026	0.002	1.845	0.612	1.241	2.742	0.463581	10.853
ATP5G3	3.084	0.002	1.853	0.617	1.252	2.741	0.463581	11.996
ZMAT3	-3.149	0.002	0.676	-0.392	0.529	0.862	0.463581	6.639
CMC1	3.168	0.002	1.761	0.566	1.241	2.5	0.463581	6.76
C9orf103	3.154	0.002	1.653	0.503	1.21	2.26	0.463581	5.35
OPA3	-2.938	0.003	0.388	-0.946	0.207	0.73	0.463581	9.505
RPL31	2.938	0.003	1.607	0.475	1.171	2.206	0.463581	13.243
BRD1	-2.932	0.003	0.572	-0.559	0.394	0.831	0.463581	9.878
SBF1	-2.92	0.003	0.592	-0.525	0.416	0.842	0.463581	11.393
MRPL45	2.925	0.003	1.943	0.664	1.245	3.033	0.463581	9.618
MRPS36	2.93	0.003	1.908	0.646	1.238	2.939	0.463581	8.011
WISP3	-2.967	0.003	0.879	-0.129	0.807	0.957	0.463581	4.57
TMEM101	2.924	0.003	2.049	0.717	1.267	3.313	0.463581	9.489
RPL30	2.99	0.003	1.634	0.491	1.184	2.255	0.463581	13.714
RPL17	2.99	0.003	1.582	0.459	1.171	2.136	0.463581	10.607
UBA1	-2.945	0.003	0.441	-0.82	0.255	0.76	0.463581	13.041
HAUS4	2.943	0.003	1.876	0.629	1.234	2.853	0.463581	9.298
BPHL	2.938	0.003	1.835	0.607	1.224	2.751	0.463581	8.078
RRBP1	-2.976	0.003	0.565	-0.571	0.388	0.823	0.463581	12.602
C17orf37	2.941	0.003	1.526	0.422	1.151	2.022	0.463581	9.62
NSMCE2	3.01	0.003	1.946	0.666	1.261	3.002	0.463581	8.58
PSMA5	2.921	0.003	1.868	0.625	1.228	2.84	0.463581	11.178
NSA2	2.958	0.003	2.024	0.705	1.269	3.229	0.463581	10.121
DIDO1	-2.946	0.003	0.562	-0.577	0.383	0.824	0.463581	10.497
C3orf23	2.933	0.003	2.044	0.715	1.268	3.295	0.463581	8.226
SLC25A41	2.96	0.003	1.297	0.26	1.092	1.54	0.463581	1.537
NDUFS4	2.98	0.003	1.73	0.548	1.207	2.481	0.463581	9.153
RPS26	3.018	0.003	1.64	0.494	1.189	2.261	0.463581	9.422
PCBD1	2.954	0.003	1.661	0.508	1.186	2.327	0.463581	8.979
STOML3	2.995	0.003	1.287	0.253	1.091	1.519	0.463581	0.808
TMEM111	3	0.003	2.068	0.727	1.286	3.324	0.463581	9.839
RPTOR	-2.964	0.003	0.498	-0.697	0.314	0.79	0.463581	10.085
CYCS	2.989	0.003	1.821	0.599	1.229	2.698	0.463581	11.788
C7orf44	2.958	0.003	1.745	0.557	1.207	2.523	0.463581	9.094
PRKAG1	2.939	0.003	2.666	0.98	1.386	5.126	0.463581	10.155
RPL27	2.956	0.003	1.605	0.473	1.173	2.195	0.463581	13.495
NDUFA10	2.967	0.003	2.113	0.748	1.289	3.464	0.463581	10.653
RPL10A	2.965	0.003	1.755	0.562	1.21	2.545	0.463581	12.953
CDYL2	-2.95	0.003	0.761	-0.273	0.634	0.912	0.463581	5.5
C14orf178	2.954	0.003	2.042	0.714	1.272	3.279	0.463581	0.382
RPS23	3.013	0.003	1.71	0.537	1.206	2.425	0.463581	13.104
CHST2	-2.908	0.004	0.781	-0.247	0.662	0.923	0.463581	10.029
SETD1B	-2.906	0.004	0.553	-0.592	0.371	0.825	0.463581	9.865
PIGF	2.917	0.004	1.92	0.652	1.239	2.976	0.463581	7.881
SAR1A	2.85	0.004	2.496	0.915	1.331	4.683	0.463581	11.313
TAS2R10	-2.842	0.004	0.362	-1.017	0.179	0.729	0.463581	0.38
FUNDC2P2	2.841	0.004	1.753	0.561	1.19	2.582	0.463581	3.48
MRPL35	2.868	0.004	2.211	0.793	1.286	3.803	0.463581	9.517
MICAL3	-2.847	0.004	0.567	-0.568	0.384	0.838	0.463581	10.494
UQCRC1	2.841	0.004	1.806	0.591	1.201	2.716	0.463581	12.061
ZHX3	-2.906	0.004	0.621	-0.477	0.45	0.856	0.463581	9.509
COX7C	2.89	0.004	1.69	0.525	1.184	2.413	0.463581	11.059
LTBP4	-2.884	0.004	0.637	-0.45	0.469	0.866	0.463581	10.747
C7orf50	2.889	0.004	1.49	0.399	1.137	1.952	0.463581	10.281
ATXN7L3	-2.911	0.004	0.468	-0.76	0.281	0.78	0.463581	10.999
NLRP1	-2.865	0.004	0.697	-0.361	0.545	0.892	0.463581	9.523
PPA2	2.859	0.004	2.069	0.727	1.257	3.405	0.463581	9.824
TULP4	-2.88	0.004	0.565	-0.571	0.383	0.833	0.463581	9.805
NDUFA9	2.887	0.004	1.959	0.672	1.241	3.092	0.463581	10.653
BOD1	2.863	0.004	1.815	0.596	1.207	2.73	0.463581	9.426
MRS2	2.888	0.004	2.081	0.733	1.266	3.422	0.463581	9.149
KIAA0284	-2.868	0.004	0.594	-0.521	0.416	0.848	0.463581	11.614
ZNF277	2.883	0.004	2.046	0.716	1.258	3.328	0.463581	8.469
ZBED1	-2.881	0.004	0.575	-0.554	0.394	0.838	0.463581	10.572
MACF1	-2.9	0.004	0.653	-0.427	0.489	0.871	0.463581	12.804
POLD2	2.919	0.004	1.774	0.573	1.207	2.608	0.463581	11.602
LOC641298	-2.887	0.004	0.822	-0.196	0.72	0.939	0.463581	5.165
CHRNA9	-2.882	0.004	0.813	-0.208	0.706	0.936	0.463581	3.128
COPS3	2.879	0.004	1.986	0.686	1.245	3.168	0.463581	10.475
KIAA1530	-2.898	0.004	0.584	-0.538	0.406	0.84	0.463581	7.123
ZNF407	-2.889	0.004	0.585	-0.536	0.407	0.842	0.463581	8.041
AKT3	-2.911	0.004	0.737	-0.306	0.6	0.905	0.463581	7.899
HADH	2.853	0.004	1.749	0.559	1.191	2.567	0.463581	9.642
KDM2A	-2.868	0.004	0.52	-0.654	0.333	0.813	0.463581	12.041
BACE2	2.916	0.004	1.799	0.587	1.212	2.67	0.463581	10.108
CKS2	2.843	0.004	1.467	0.383	1.126	1.91	0.463581	9.531
FAM193A	-2.879	0.004	0.536	-0.623	0.351	0.82	0.463581	9.007
NAV1	-2.891	0.004	0.709	-0.343	0.562	0.895	0.463581	11.347
CPA6	-2.848	0.004	0.851	-0.161	0.762	0.951	0.463581	4.022
HAX1	2.917	0.004	2.133	0.757	1.282	3.547	0.463581	10.407
MRPS18C	2.885	0.004	1.895	0.639	1.227	2.925	0.463581	8.427
SOLH	-2.844	0.004	0.521	-0.652	0.332	0.817	0.463581	10.286
PTGES3	2.865	0.004	2.273	0.821	1.296	3.987	0.463581	12.597
DDHD1	-2.893	0.004	0.621	-0.476	0.45	0.858	0.463581	8.371
TMEM85	2.906	0.004	2.255	0.813	1.303	3.902	0.463581	10.575
LSM3	2.869	0.004	1.628	0.488	1.167	2.272	0.463581	9.277
AZU1	2.864	0.004	1.599	0.469	1.16	2.205	0.463581	0.648
RPL41	2.913	0.004	1.558	0.443	1.156	2.099	0.463581	13.871
PXMP2	2.917	0.004	1.567	0.449	1.159	2.12	0.463581	7.517
C17orf42	2.883	0.004	1.97	0.678	1.242	3.123	0.463581	7.383
PLEKHG5	-2.891	0.004	0.629	-0.464	0.459	0.861	0.463581	10.233
COL4A2	-2.799	0.005	0.706	-0.348	0.554	0.901	0.463581	13.25
TUSC2	2.807	0.005	1.788	0.581	1.192	2.683	0.463581	8.453
ZFAND1	2.821	0.005	1.959	0.672	1.228	3.125	0.463581	9.146
LRRC4B	-2.796	0.005	0.745	-0.295	0.606	0.916	0.463581	3.798
C1orf57	2.788	0.005	1.751	0.56	1.181	2.596	0.463581	9.081
ZFAND2A	2.791	0.005	1.521	0.419	1.133	2.042	0.463581	8.216
EN1	-2.814	0.005	0.836	-0.179	0.738	0.947	0.463581	6.567
MAGEA11	-2.807	0.005	0.893	-0.113	0.825	0.966	0.463581	3.258
FOXE1	-2.793	0.005	0.857	-0.154	0.769	0.955	0.463581	9.308
ZMAT2	2.834	0.005	2.338	0.849	1.299	4.208	0.463581	10.738
CIC	-2.802	0.005	0.524	-0.646	0.333	0.823	0.463581	10.815
KIF16B	-2.818	0.005	0.702	-0.354	0.549	0.898	0.463581	9.441
GMDS	2.835	0.005	1.64	0.495	1.165	2.309	0.463581	8.057
REXO1L1	2.8	0.005	1.527	0.423	1.135	2.053	0.463581	0.348
HAUS1	2.796	0.005	1.591	0.464	1.149	2.202	0.463581	8.174
MITD1	2.803	0.005	1.777	0.575	1.189	2.657	0.463581	7.881
JTB	2.781	0.005	1.66	0.507	1.161	2.372	0.463581	10.863
KDM6B	-2.803	0.005	0.613	-0.49	0.435	0.863	0.463581	10.313
C1QTNF9	2.8	0.005	1.315	0.274	1.086	1.593	0.463581	0.788
ATP5F1	2.822	0.005	2.061	0.723	1.247	3.407	0.463581	11.4
COPS4	2.833	0.005	2.382	0.868	1.307	4.342	0.463581	9.561
NUDT2	2.823	0.005	1.494	0.401	1.131	1.974	0.463581	8.263
SESN3	-2.785	0.005	0.785	-0.242	0.662	0.931	0.463581	8.64
IL17RA	-2.796	0.005	0.532	-0.631	0.342	0.828	0.463581	8.956
EIF3H	2.836	0.005	2.11	0.747	1.259	3.536	0.463581	12.249
SIRPB1	-2.84	0.005	0.809	-0.211	0.7	0.937	0.463581	7.128
CDC42BPB	-2.821	0.005	0.579	-0.546	0.396	0.846	0.463581	11.92
C11orf87	-2.785	0.005	0.837	-0.178	0.739	0.949	0.463581	2.62
TCHH	-2.798	0.005	0.85	-0.163	0.758	0.952	0.463581	6.081
GGN	-2.833	0.005	0.663	-0.41	0.499	0.881	0.463581	3.327
RPL5	2.794	0.005	1.78	0.577	1.188	2.668	0.463581	13.69
ZMIZ1	-2.805	0.005	0.688	-0.373	0.53	0.894	0.463581	11.327
HECA	-2.782	0.005	0.557	-0.585	0.369	0.841	0.463581	10.597
NDUFA11	2.805	0.005	1.453	0.374	1.119	1.886	0.463581	10.831
APH1A	2.836	0.005	2.595	0.953	1.342	5.015	0.463581	12.134
ZZEF1	-2.836	0.005	0.583	-0.539	0.402	0.847	0.463581	10.208
KDM5C	-2.797	0.005	0.581	-0.542	0.398	0.85	0.463581	11.372
CST11	2.802	0.005	1.388	0.328	1.104	1.747	0.463581	0.418

## Sheet: OXPHOS related gene
Electron transport chain	GeneID	z.score	p.value	cox.value	coefficient	CI.Lower	CI.Upper	fdr	Mean.exprValues
complex I	NDUFS4	2.98	0.003	1.73	0.548	1.207	2.481	0.463581	9.153
	NDUFA11	2.805	0.005	1.453	0.374	1.119	1.886	0.463581	10.831
	NDUFA10	2.967	0.003	2.113	0.748	1.289	3.464	0.463581	10.653
	NDUFA9	2.887	0.004	1.959	0.672	1.241	3.092	0.463581	10.653
	NDUFA4	3.739	0	1.927	0.656	1.366	2.718	0.463581	11.024
complex II	SDHB	3.383	0.001	2.77	1.019	1.535	4.998	0.463581	10.591
	SDHC	3.269	0.001	2.508	0.919	1.445	4.352	0.463581	10.967
complex III	CYC1	3.27	0.001	1.837	0.608	1.276	2.645	0.463581	11.637
	UQCRC1	2.841	0.004	1.806	0.591	1.201	2.716	0.463581	12.061
	UQCRFS1	3.084	0.002	1.69	0.525	1.211	2.36	0.463581	10.718
complex IV	COX5A	3.026	0.002	1.757	0.563	1.22	2.531	0.463581	10.612
	COX7C	2.89	0.004	1.69	0.525	1.184	2.413	0.463581	11.059
complex V	ATP5F1	2.822	0.005	2.061	0.723	1.247	3.407	0.463581	11.4
	ATP5G3	3.084	0.002	1.853	0.617	1.252	2.741	0.463581	11.996
	ATP5J	3.076	0.002	1.879	0.631	1.257	2.809	0.463581	10.386
	ATP5O	3.026	0.002	1.636	0.492	1.189	2.25	0.463581	11.249
OXPHOS-involving gene	PPA2	2.859	0.004	2.069	0.727	1.257	3.405	0.463581	9.824
