# Supplementary material for: Gene signature predicting recurrence in oral squamous cell carcinoma is characterized by increased oxidative phosphorylation
Source: Mol Oncol. 2022 Nov 23;17(1):134–49. doi: 10.1002/1878-0261.13328 (PMC9812830; doi:10.1002/1878-0261.13328)
Supplement: Supplementary file 8 — Table S3. GO and KEGG pathway lists related to ORGS. [file MOL2-17-134-s003.xlsx]

## Sheet: GO pathway
GOID	GOTerm	Ontology Source	Term PValue	Term PValue Corrected with Bonferroni step down	Group PValue	Group PValue Corrected with Bonferroni step down	GOLevels	GOGroups	% Associated Genes	Nr. Genes	Associated Genes Found
GO:0006119	oxidative phosphorylation	GO_BiologicalProcess-EBI-UniProt-GOA-ACAP-ARAP_08.05.2020_00h00	5.1057e-13	2.45074e-11	{Group7=2.138606006344046E-8}	{Group7=1.710884805075237E-7}	[3, 4, 6]	[Group7]	11.039	17	[ATP5MC3, ATP5PB, ATP5PF, ATP5PO, COX5A, COX7C, CYC1, CYCS, NDUFA10, NDUFA11, NDUFA4, NDUFA9, NDUFS4, SDHC, TEFM, UQCRC1, UQCRFS1]
GO:0022904	respiratory electron transport chain	GO_BiologicalProcess-EBI-UniProt-GOA-ACAP-ARAP_08.05.2020_00h00	2.90824e-11	1.30871e-09	{Group7=2.138606006344046E-8}	{Group7=1.710884805075237E-7}	[4, 5, 6]	[Group7]	11.6667	14	[COX5A, COX7C, CYC1, CYCS, ETFA, NDUFA10, NDUFA11, NDUFA4, NDUFA9, NDUFS4, SDHB, SDHC, UQCRC1, UQCRFS1]
GO:0045047	protein targeting to ER	GO_BiologicalProcess-EBI-UniProt-GOA-ACAP-ARAP_08.05.2020_00h00	2.90824e-11	1.30871e-09	{Group6=1.7118580477213397E-6}	{Group6=1.1983006334049378E-5}	[6, 7, 8, 9, 10]	[Group6]	11.6667	14	[RPL10A, RPL17, RPL23, RPL27, RPL30, RPL31, RPL41, RPL5, RPS15A, RPS18, RPS23, RPS26, RPS29, SPCS1]
GO:0000956	nuclear-transcribed mRNA catabolic process	GO_BiologicalProcess-EBI-UniProt-GOA-ACAP-ARAP_08.05.2020_00h00	1.48928e-10	6.25498e-09	{Group6=1.7118580477213397E-6}	{Group6=1.1983006334049378E-5}	[6, 7, 8, 9]	[Group6]	7.76256	17	[EXOSC8, LSM3, LSM5, RPL10A, RPL17, RPL23, RPL27, RPL30, RPL31, RPL41, RPL5, RPS15A, RPS18, RPS23, RPS26, RPS29, TNKS1BP1]
GO:0042775	mitochondrial ATP synthesis coupled electron transport	GO_BiologicalProcess-EBI-UniProt-GOA-ACAP-ARAP_08.05.2020_00h00	6.33485e-10	2.53394e-08	{Group7=2.138606006344046E-8}	{Group7=1.710884805075237E-7}	[5, 6, 7, 8]	[Group7]	11.8812	12	[COX5A, COX7C, CYC1, CYCS, NDUFA10, NDUFA11, NDUFA4, NDUFA9, NDUFS4, SDHC, UQCRC1, UQCRFS1]
GO:0000184	nuclear-transcribed mRNA catabolic process, nonsense-mediated decay	GO_BiologicalProcess-EBI-UniProt-GOA-ACAP-ARAP_08.05.2020_00h00	1.05534e-09	4.11581e-08	{Group6=1.7118580477213397E-6}	{Group6=1.1983006334049378E-5}	[7, 8, 9, 10]	[Group6]	10	13	[RPL10A, RPL17, RPL23, RPL27, RPL30, RPL31, RPL41, RPL5, RPS15A, RPS18, RPS23, RPS26, RPS29]
GO:0006612	protein targeting to membrane	GO_BiologicalProcess-EBI-UniProt-GOA-ACAP-ARAP_08.05.2020_00h00	1.28572e-09	4.88574e-08	{Group6=1.7118580477213397E-6}	{Group6=1.1983006334049378E-5}	[5, 6, 7, 8, 9, 10]	[Group6]	7.30594	16	[CACNA1A, CEMIP, MICALL1, RPL10A, RPL17, RPL23, RPL27, RPL30, RPL31, RPL41, RPL5, RPS15A, RPS18, RPS23, RPS26, RPS29]
GO:0006402	mRNA catabolic process	GO_BiologicalProcess-EBI-UniProt-GOA-ACAP-ARAP_08.05.2020_00h00	2.65474e-08	9.55705e-07	{Group6=1.7118580477213397E-6}	{Group6=1.1983006334049378E-5}	[5, 6, 7, 8]	[Group6]	4.89691	19	[EXOSC8, LSM3, LSM5, PSMA2, PSMA5, RPL10A, RPL17, RPL23, RPL27, RPL30, RPL31, RPL41, RPL5, RPS15A, RPS18, RPS23, RPS26, RPS29, TNKS1BP1]
GO:0019080	viral gene expression	GO_BiologicalProcess-EBI-UniProt-GOA-ACAP-ARAP_08.05.2020_00h00	4.31317e-08	1.50961e-06	{Group6=1.7118580477213397E-6}	{Group6=1.1983006334049378E-5}	[4]	[Group6]	6.69856	14	[RPL10A, RPL17, RPL23, RPL27, RPL30, RPL31, RPL41, RPL5, RPS15A, RPS18, RPS23, RPS26, RPS29, SPCS1]
GO:0090150	establishment of protein localization to membrane	GO_BiologicalProcess-EBI-UniProt-GOA-ACAP-ARAP_08.05.2020_00h00	5.20616e-08	1.77009e-06	{Group6=1.7118580477213397E-6}	{Group6=1.1983006334049378E-5}	[4, 5, 6]	[Group6]	4.95868	18	[CACNA1A, CEMIP, GET4, MACF1, MICALL1, RPL10A, RPL17, RPL23, RPL27, RPL30, RPL31, RPL41, RPL5, RPS15A, RPS18, RPS23, RPS26, RPS29]
GO:0006605	protein targeting	GO_BiologicalProcess-EBI-UniProt-GOA-ACAP-ARAP_08.05.2020_00h00	4.58177e-07	1.51199e-05	{Group6=1.7118580477213397E-6}	{Group6=1.1983006334049378E-5}	[5, 6, 7, 8, 9]	[Group6]	4.07725	19	[CACNA1A, CEMIP, HAX1, MICALL1, RPL10A, RPL17, RPL23, RPL27, RPL30, RPL31, RPL41, RPL5, RPS15A, RPS18, RPS23, RPS26, RPS29, SPCS1, TOMM7]
GO:0015980	energy derivation by oxidation of organic compounds	GO_BiologicalProcess-EBI-UniProt-GOA-ACAP-ARAP_08.05.2020_00h00	7.21086e-07	2.30747e-05	{Group7=2.138606006344046E-8}	{Group7=1.710884805075237E-7}	[3, 4]	[Group7]	4.9505	15	[COX5A, COX7C, CYC1, CYCS, ETFA, NDUFA10, NDUFA11, NDUFA4, NDUFA9, NDUFS4, PTGES3, SDHB, SDHC, UQCRC1, UQCRFS1]
GO:0009055	electron transfer activity	GO_BiologicalProcess-EBI-UniProt-GOA-ACAP-ARAP_08.05.2020_00h00	8.25952e-07	2.56045e-05	{Group7=2.138606006344046E-8}	{Group7=1.710884805075237E-7}	[4, 5]	[Group7]	7.93651	10	[COX5A, COX7C, CYC1, CYCS, ETFA, NDUFA4, SDHB, SDHC, UQCRC1, UQCRFS1]
GO:0042776	mitochondrial ATP synthesis coupled proton transport	GO_BiologicalProcess-EBI-UniProt-GOA-ACAP-ARAP_08.05.2020_00h00	4.27216e-06	0.000128165	{Group7=2.138606006344046E-8}	{Group7=1.710884805075237E-7}	[4, 5, 6, 7, 9, 10, 11, 12, 13]	[Group7]	20.8333	5	[ATP5MC3, ATP5PB, ATP5PF, ATP5PO, CYC1]
GO:1990542	mitochondrial transmembrane transport	GO_BiologicalProcess-EBI-UniProt-GOA-ACAP-ARAP_08.05.2020_00h00	1.2493e-05	0.000362298	{Group7=2.138606006344046E-8}	{Group7=1.710884805075237E-7}	[3, 5]	[Group7]	7.76699	8	[ATP5MC3, ATP5PB, ATP5PF, ATP5PO, CYC1, LETM1, MRS2, TOMM7]
GO:0006122	mitochondrial electron transport, ubiquinol to cytochrome c	GO_BiologicalProcess-EBI-UniProt-GOA-ACAP-ARAP_08.05.2020_00h00	1.90444e-05	0.000533242	{Group7=2.138606006344046E-8}	{Group7=1.710884805075237E-7}	[5, 6, 7, 8, 9]	[Group7]	25	4	[CYC1, CYCS, UQCRC1, UQCRFS1]
GO:0042407	cristae formation	GO_BiologicalProcess-EBI-UniProt-GOA-ACAP-ARAP_08.05.2020_00h00	2.9725e-05	0.000802574	{Group7=2.138606006344046E-8}	{Group7=1.710884805075237E-7}	[7, 8]	[Group7]	14.2857	5	[ATP5MC3, ATP5PB, ATP5PF, ATP5PO, LETM1]
GO:0006839	mitochondrial transport	GO_BiologicalProcess-EBI-UniProt-GOA-ACAP-ARAP_08.05.2020_00h00	4.00278e-05	0.00104072	{Group7=2.138606006344046E-8}	{Group7=1.710884805075237E-7}	[4]	[Group7]	4.28571	12	[ATP5MC3, ATP5PB, ATP5PF, ATP5PO, CYC1, HAX1, LETM1, MRS2, STARD3, TMEM14B, TMEM14C, TOMM7]
GO:0006123	mitochondrial electron transport, cytochrome c to oxygen	GO_BiologicalProcess-EBI-UniProt-GOA-ACAP-ARAP_08.05.2020_00h00	6.01159e-05	0.0015029	{Group7=2.138606006344046E-8}	{Group7=1.710884805075237E-7}	[6, 7, 8, 9]	[Group7]	19.0476	4	[COX5A, COX7C, CYCS, NDUFA4]
GO:1990948	ubiquitin ligase inhibitor activity	GO_BiologicalProcess-EBI-UniProt-GOA-ACAP-ARAP_08.05.2020_00h00	6.04836e-05	0.00145161	{Group2=6.0483628154524025E-5}	{Group2=3.629017689271442E-4}	[7, 8, 9, 10, 11, 12, 13, 14]	[Group2]	37.5	3	[RPL17, RPL23, RPL5]
GO:0009060	aerobic respiration	GO_BiologicalProcess-EBI-UniProt-GOA-ACAP-ARAP_08.05.2020_00h00	7.55256e-05	0.00173709	{Group7=2.138606006344046E-8}	{Group7=1.710884805075237E-7}	[5, 6]	[Group7]	7.14286	7	[COX5A, COX7C, CYCS, NDUFA4, SDHB, SDHC, UQCRC1]
GO:0046933	proton-transporting ATP synthase activity, rotational mechanism	GO_BiologicalProcess-EBI-UniProt-GOA-ACAP-ARAP_08.05.2020_00h00	8.75011e-05	0.00192502	{Group7=2.138606006344046E-8}	{Group7=1.710884805075237E-7}	[8, 9, 10, 11, 12]	[Group7]	17.3913	4	[ATP5MC3, ATP5PB, ATP5PF, ATP5PO]
GO:1902600	proton transmembrane transport	GO_BiologicalProcess-EBI-UniProt-GOA-ACAP-ARAP_08.05.2020_00h00	0.000103955	0.00218306	{Group7=2.138606006344046E-8}	{Group7=1.710884805075237E-7}	[6, 7, 8]	[Group7]	5.08475	9	[ATP5MC3, ATP5PB, ATP5PF, ATP5PO, COX5A, COX7C, CYC1, LETM1, NDUFA4]
GO:0010800	positive regulation of peptidyl-threonine phosphorylation	GO_BiologicalProcess-EBI-UniProt-GOA-ACAP-ARAP_08.05.2020_00h00	0.00029127	0.00582541	{Group1=2.912703303547222E-4}	{Group1=0.001456351651773611}	[7, 8, 9, 10, 11]	[Group1]	12.9032	4	[AZU1, CEMIP, RPTOR, TNKS1BP1]
GO:0006120	mitochondrial electron transport, NADH to ubiquinone	GO_BiologicalProcess-EBI-UniProt-GOA-ACAP-ARAP_08.05.2020_00h00	0.000318388	0.00604938	{Group7=2.138606006344046E-8}	{Group7=1.710884805075237E-7}	[5, 6, 7, 8, 9]	[Group7]	8.77193	5	[NDUFA10, NDUFA11, NDUFA4, NDUFA9, NDUFS4]
GO:0032981	mitochondrial respiratory chain complex I assembly	GO_BiologicalProcess-EBI-UniProt-GOA-ACAP-ARAP_08.05.2020_00h00	0.000629995	0.0113399	{Group7=2.138606006344046E-8}	{Group7=1.710884805075237E-7}	[7, 8]	[Group7]	7.57576	5	[COA1, NDUFA10, NDUFA11, NDUFA9, NDUFS4]
GO:0007569	cell aging	GO_BiologicalProcess-EBI-UniProt-GOA-ACAP-ARAP_08.05.2020_00h00	0.00137839	0.0234327	{Group0=0.0013783947233500001}	{Group0=0.0055135788934000006}	[3]	[Group0]	5.17241	6	[AKT3, MNT, NSMCE2, PLA2R1, ZMIZ1, ZNF277]
GO:0008137	NADH dehydrogenase (ubiquinone) activity	GO_BiologicalProcess-EBI-UniProt-GOA-ACAP-ARAP_08.05.2020_00h00	0.00144972	0.0231955	{Group7=2.138606006344046E-8}	{Group7=1.710884805075237E-7}	[7]	[Group7]	8.51064	4	[NDUFA10, NDUFA4, NDUFA9, NDUFS4]
GO:0006283	transcription-coupled nucleotide-excision repair	GO_BiologicalProcess-EBI-UniProt-GOA-ACAP-ARAP_08.05.2020_00h00	0.00168178	0.0252267	{Group4=0.0016817819686239387}	{Group4=0.0050453459058718165}	[7, 8, 9]	[Group4]	6.09756	5	[COPS3, COPS4, POLD2, RPA3, UVSSA]
GO:0032452	histone demethylase activity	GO_BiologicalProcess-EBI-UniProt-GOA-ACAP-ARAP_08.05.2020_00h00	0.00370293	0.0481381	{Group5=0.004455182128181416}	{Group5=0.008910364256362832}	[5, 8, 9, 10]	[Group5]	10	3	[KDM2A, KDM5C, KDM6B]
GO:0070076	histone lysine demethylation	GO_BiologicalProcess-EBI-UniProt-GOA-ACAP-ARAP_08.05.2020_00h00	0.00406846	0.0488216	{Group5=0.004455182128181416}	{Group5=0.008910364256362832}	[5, 8, 9, 10]	[Group5]	9.67742	3	[KDM2A, KDM5C, KDM6B]

## Sheet: KEGG pathway
GOID	GOTerm	Ontology Source	Term PValue	Term PValue Corrected with Bonferroni step down	Group PValue	Group PValue Corrected with Bonferroni step down	GOLevels	GOGroups	% Associated Genes	Nr. Genes	Associated Genes Found
KEGG:00190	Oxidative phosphorylation	KEGG_08.05.2020	4.39203e-14	2.1521e-12	{Group7=2.138606006344046E-8}	{Group7=1.710884805075237E-7}	[-1]	[Group7]	12.782	17	[ATP5MC3, ATP5PB, ATP5PF, ATP5PO, COX5A, COX7C, CYC1, NDUFA10, NDUFA11, NDUFA4, NDUFA9, NDUFS4, PPA2, SDHB, SDHC, UQCRC1, UQCRFS1]
KEGG:05012	Parkinson disease	KEGG_08.05.2020	1.74043e-12	8.18004e-11	{Group7=2.138606006344046E-8}	{Group7=1.710884805075237E-7}	[-1]	[Group7]	8.03213	20	[ATP5MC3, ATP5PB, ATP5PF, ATP5PO, COX5A, COX7C, CYC1, CYCS, NDUFA10, NDUFA11, NDUFA4, NDUFA9, NDUFS4, PSMA2, PSMA5, SDHB, SDHC, UBA1, UQCRC1, UQCRFS1]
KEGG:04714	Thermogenesis	KEGG_08.05.2020	4.2306e-12	1.94608e-10	{Group7=2.138606006344046E-8}	{Group7=1.710884805075237E-7}	[-1]	[Group7]	8.22511	19	[ATP5MC3, ATP5PB, ATP5PF, ATP5PO, COA1, COX5A, COX7C, CYC1, NDUFA10, NDUFA11, NDUFA4, NDUFA9, NDUFS4, PRKAG1, RPTOR, SDHB, SDHC, UQCRC1, UQCRFS1]
KEGG:04932	Non-alcoholic fatty liver disease (NAFLD)	KEGG_08.05.2020	4.77393e-11	2.10053e-09	{Group7=2.138606006344046E-8}	{Group7=1.710884805075237E-7}	[-1]	[Group7]	10.0671	15	[AKT3, COX5A, COX7C, CYC1, CYCS, NDUFA10, NDUFA11, NDUFA4, NDUFA9, NDUFS4, PRKAG1, SDHB, SDHC, UQCRC1, UQCRFS1]
KEGG:03010	Ribosome	KEGG_08.05.2020	1.10669e-10	4.75876e-09	{Group6=1.7118580477213397E-6}	{Group6=1.1983006334049378E-5}	[-1]	[Group6]	9.49367	15	[MRPL35, MRPS18C, RPL10A, RPL17, RPL23, RPL27, RPL30, RPL31, RPL41, RPL5, RPS15A, RPS18, RPS23, RPS26, RPS29]
KEGG:05010	Alzheimer disease	KEGG_08.05.2020	3.52106e-10	1.44364e-08	{Group7=2.138606006344046E-8}	{Group7=1.710884805075237E-7}	[-1]	[Group7]	5.98802	20	[AKT3, APH1A, ATP5MC3, ATP5PB, ATP5PF, ATP5PO, BACE2, COX5A, COX7C, CYC1, CYCS, NDUFA10, NDUFA11, NDUFA4, NDUFA9, NDUFS4, SDHB, SDHC, UQCRC1, UQCRFS1]
KEGG:05016	Huntington disease	KEGG_08.05.2020	3.93624e-09	1.45641e-07	{Group7=2.138606006344046E-8}	{Group7=1.710884805075237E-7}	[-1]	[Group7]	6.27306	17	[ATP5MC3, ATP5PB, ATP5PF, ATP5PO, COX5A, COX7C, CYC1, CYCS, NDUFA10, NDUFA11, NDUFA4, NDUFA9, NDUFS4, SDHB, SDHC, UQCRC1, UQCRFS1]
KEGG:04260	Cardiac muscle contraction	KEGG_08.05.2020	0.00218412	0.0305777	{Group7=2.138606006344046E-8}	{Group7=1.710884805075237E-7}	[-1]	[Group7]	5.74713	5	[COX5A, COX7C, CYC1, UQCRC1, UQCRFS1]
KEGG:04115	p53 signaling pathway	KEGG_08.05.2020	0.039598	0.039598	{Group3=0.03959804685267082}	{Group3=0.03959804685267082}	[-1]	[Group3]	4.16667	3	[CYCS, SESN3, ZMAT3]
